# Supplementary material for: How does occupational prestige of migrant workers affect farmland transfer in China?
Source: PLoS One. 2025 May 15;20(5):e0319468. doi: 10.1371/journal.pone.0319468 (PMC12080791; doi:10.1371/journal.pone.0319468)
Supplement: S1 Data — (ZIP) [file pone.0319468.s001.zip]

Archive with 3 entries (2 files):
- Supporting Information files/
- Supporting Information files/PONE-D-24-02044_fulldata.dta.dta
- Supporting Information files/PONE-D-24-02044_supinfo.do
