# Supplementary material for: How does occupational prestige of migrant workers affect farmland transfer in China?
Source: PLoS One. 2025 May 15;20(5):e0319468. doi: 10.1371/journal.pone.0319468 (PMC12080791; doi:10.1371/journal.pone.0319468)
Supplement: S1 Data — (ZIP) [file pone.0319468.s001.zip › Supporting Information files/PONE-D-24-02044_supinfo.do]

  
  cd "D:\职业声望\CFPS"
  use PONE-D-24-02044_fulldata.dta, clear
  
  global xn "age age2 marriage edu mobint familysize flabor_r lnfinc_p lfinance_asset lvalue landout_mean_excluding_self i.year i.provcd "  

  **-Descriptive statistics of variables.
	format %9.4f foccpre1 land_out age age2 marriage edu mobint familysize flabor_r lnfinc_p lfinance_asset lvalue landout_mean_excluding_self
	
	sum foccpre1 land_out age age2 marriage edu mobint familysize flabor_r lnfinc_p lfinance_asset lvalue landout_mean_excluding_self  ,format
  
 **-Baseline.
  probit land_out foccpre1 $xn, r 
  margins, dydx(*) post
  
  ivprobit land_out $xn  (foccpre1 = occpre1_mean), two first 
  ivprobit land_out $xn (foccpre1 = occpre1_mean), vce(r)  
  	
 *Robust1：Replace the Core Explanatory Variables
  probit land_out ffoccpre1 $xn, r asis
  margins, dydx(*) post
  
  ivprobit land_out $xn (ffoccpre1 = occpre1_mean), two first 
  ivprobit land_out $xn (ffoccpre1 = occpre1_mean),vce(r) 
 
 *Robust2：Winsorize Method
  winsor2 foccpre1, replace cuts(1 99)   
  probit land_out foccpre1 $xn ,  r 		
  margins, dydx(*)   

  ivprobit land_out $xn (foccpre1 = occpre1_mean),  vce(r) 
  ivprobit land_out $xn (foccpre1 = occpre1_mean),  two first 
  
 *Robust3：Excluding samples with agricultural farmland rental
  drop if land_in == 1
  probit land_out foccpre1 $xn ,  r 		
  margins, dydx(*)   
  
  ivprobit land_out $xn (foccpre1 = occpre1_mean),  vce(r)
  ivprobit land_out $xn (foccpre1 = occpre1_mean),  two first   
    
 **-Mechanism Test
  
  *Improving the Cognition of Farmland Policies
   **Low Education Level
     probit land_out foccpre1 c.foccpre1#c.edu_group edu_group age age2 marriage mobint familysize flabor_r lnfinc_p lfinance_asset lvalue landout_mean_excluding_self i.year i.provcd,  r
     margins, dydx(*)

   **Low Book Collection
     probit land_out foccpre1 c.foccpre1#c.low_abli low_abli $xn,  r
     margins, dydx(*)
  
  *Reducing Farmers’ Farmland Security Expectations
   **Working Income is Lower than Agricultural Income
     probit land_out foccpre1 c.foccpre1#c.land_sec_l land_sec_l $xn ,   r    
     margins, dydx(*)
  
   **Low-Level Family Pension
     probit land_out foccpre1 c.foccpre1#c.child_yl child_yl $xn,  r  
	 margins, dydx(*)

    
 **-Heterogeneity Analysis
  
  *Heterogeneity of the Family Credit Constraint
   probit land_out foccpre1 $xn if creco==1,  r   //Credit-constrained
   margins, dydx(*)
   probit land_out foccpre1 $xn if creco==0,  r   //Not Credit-constrained
   margins, dydx(*)

  *Income Heterogeneity
   probit land_out foccpre1 $xn if fincome1_high == 0,  r   //Low-Income
   margins, dydx(*)

   probit land_out foccpre1 $xn if fincome1_high == 1,  r   //High-Income
   margins, dydx(*)

  *Regional Heterogeneity
   probit land_out foccpre1 $xn if area2==1,  r   //East
   margins, dydx(*)

   probit land_out foccpre1 $xn if area2==2,  r   //Midwest
   margins, dydx(*)

  
